# Supplementary material for: Factors for Predicting Instant Neurological Recovery of Patients with Motor Complete Traumatic Spinal Cord Injury
Source: J Clin Med. 2022 Jul 14;11(14):4086. doi: 10.3390/jcm11144086 (PMC9319428; doi:10.3390/jcm11144086)
Supplement: Supplementary file 1 [file jcm-11-04086-s001.zip]

Archive with 3 entries (2 files):
- Supplementary materical/
- Supplementary materical/Supplementary material S1.pdf
- Supplementary materical/Supplementary material S2.pdf
